# Supplementary material for: Repeat Next-Generation Sequencing (15-Gene Panel) in Unifocal, Synchronous, and Metachronous Non-Small-Cell Lung Cancer—A Single-Center Experience
Source: Curr Oncol. 2024 Aug 3;31(8):4476–85. doi: 10.3390/curroncol31080334 (PMC11352737; doi:10.3390/curroncol31080334)
Supplement: Supplementary file 1 [file curroncol-31-00334-s001.zip]

Archive with 1 entries (1 files):
- curroncol-3067967-supplementary.pdf
